# Supplementary material for: Mild Copper-Catalyzed, l-Proline-Promoted Cross-Coupling of Methyl 3-Amino-1-benzothiophene-2-carboxylate
Source: Molecules. 2021 Nov 11;26(22):6822. doi: 10.3390/molecules26226822 (PMC8621900; doi:10.3390/molecules26226822)
Supplement: Supplementary file 1 [file molecules-26-06822-s001.zip]

Archive with 1 entries (1 files):
- molecules-1424220-supplementary.pdf
